# Supplementary material for: Multi-Fold Computational Analysis to Discover Novel Putative Inhibitors of Isethionate Sulfite-Lyase (Isla) from Bilophila wadsworthia: Combating Colorectal Cancer and Inflammatory Bowel Diseases
Source: Cancers (Basel). 2023 Jan 31;15(3):901. doi: 10.3390/cancers15030901 (PMC9913583; doi:10.3390/cancers15030901)
Supplement: Supplementary file 1 [file cancers-15-00901-s001.zip]

Archive with 1 entries (1 files):
- cancers-2146082-supplementary.pdf
